# Supplementary material for: DUSP5 regulated by YTHDF1-mediated m6A modification promotes epithelial-mesenchymal transition and EGFR-TKI resistance via the TGF-β/Smad signaling pathway in lung adenocarcinoma
Source: Cancer Cell Int. 2024 Jun 13;24:208. doi: 10.1186/s12935-024-03382-6 (PMC11177384; doi:10.1186/s12935-024-03382-6)
Supplement: Supplementary file 15 — Supplementary Material 15 [file 12935_2024_3382_MOESM15_ESM.xlsx]

## Sheet: Table S1
Supplementary Table S1. The information of two validation sets from TCGA database.
Covariates	Type	Total	Validation set 1	Validation set 2	P value
Gender	Female	257(53.32%)	128(53.33%)	129(53.31%)	1
	Male	225(46.68%)	112(46.67%)	113(46.69%)
Age	＜55	70(14.52%)	34(14.17%)	36(14.88%)	0.9269
	≥55	412(85.48%)	206(85.83%)	206(85.12%)
T stage	T1	163(33.82%)	75(31.25%)	88(36.36%)	0.6597
	T2	255(52.9%)	132(55%)	123(50.83%)
	T3	45(9.34%)	24(10%)	21(8.68%)
	T4	19(3.94%)	9(3.75%)	10(4.13%)
N stage	N0	318(65.98%)	161(67.08%)	157(64.88%)	0.477
	N1	92(19.09%)	43(17.92%)	49(20.25%)
	N2	70(14.52%)	36(15%)	34(14.05%)
	N3	2(0.41%)	0(0%)	2(0.83%)
M stage	M0	459(95.23%)	233(97.08%)	226(93.39%)	0.0912
	M1	23(4.77%)	7(2.92%)	16(6.61%)
Pathologic stage	Stage I	257(53.32%)	133(55.42%)	124(51.24%)	0.1418
	Stage II	122(25.31%)	56(23.33%)	66(27.27%)
	Stage III	80(16.6%)	44(18.33%)	36(14.88%)
	Stage IV	23(4.77%)	7(2.92%)	16(6.61%)
