# Supplementary material for: DUSP5 regulated by YTHDF1-mediated m6A modification promotes epithelial-mesenchymal transition and EGFR-TKI resistance via the TGF-β/Smad signaling pathway in lung adenocarcinoma
Source: Cancer Cell Int. 2024 Jun 13;24:208. doi: 10.1186/s12935-024-03382-6 (PMC11177384; doi:10.1186/s12935-024-03382-6)
Supplement: Supplementary file 16 — Supplementary Material 16 [file 12935_2024_3382_MOESM16_ESM.xlsx]

## Sheet: Table S2
Supplementary Table S2 Univariate-Cox regression of DUSP5-originated DEGs in TCGA.
Genes	HR	LOWER	HIGHER	P value
AKAP12	1.26	1.13	1.39	0.001
ARNTL2	1.37	1.2	1.56	0.001
BCAR3	1.38	1.15	1.64	0.001
C16orf89	0.89	0.84	0.95	0.001
CD109	1.3	1.15	1.48	0.001
CXCL17	0.86	0.8	0.92	0.001
FAM83A	1.31	1.18	1.44	0.001
FAM83A.AS1	1.41	1.24	1.61	0.001
FLNC	1.33	1.19	1.49	0.001
FOSL1	1.24	1.12	1.36	0.001
FSCN1	1.26	1.13	1.42	0.001
GJB3	1.3	1.18	1.43	0.001
LAMC2	1.21	1.1	1.34	0.001
LOXL2	1.3	1.15	1.47	0.001
LYPD3	1.23	1.13	1.35	0.001
MAFK	1.36	1.17	1.58	0.001
MELTF	1.39	1.22	1.59	0.001
PCDH7	1.3	1.14	1.49	0.001
RHOV	1.23	1.13	1.34	0.001
SMOX	1.4	1.2	1.63	0.001
TNS4	1.22	1.13	1.33	0.001
VEGFC	1.38	1.2	1.57	0.001
BIRC3	1.24	1.09	1.41	0.001
C5orf38	0.82	0.73	0.92	0.001
CACNA2D2	0.85	0.78	0.94	0.001
COLCA1	0.74	0.62	0.88	0.001
GGTLC1	0.86	0.78	0.94	0.001
PCP4L1	0.87	0.8	0.95	0.001
SCGB3A1	0.92	0.88	0.97	0.001
SFTPD	0.9	0.85	0.96	0.001
SNAI2	1.28	1.1	1.48	0.001
SPHK1	1.3	1.11	1.53	0.001
STC1	1.22	1.08	1.37	0.001
CYP2B7P	0.89	0.83	0.96	0.002
PTCSC3	0.79	0.69	0.91	0.002
SCNN1B	0.85	0.76	0.94	0.002
SELENBP1	0.84	0.76	0.94	0.002
SLCO4A1	1.25	1.09	1.43	0.002
SFTPC	0.94	0.9	0.98	0.003
EPHA2	1.21	1.06	1.39	0.004
KRT17	1.11	1.03	1.19	0.004
LAMA3	1.18	1.05	1.31	0.004
PEBP4	0.89	0.82	0.96	0.005
AL135999.3	0.86	0.77	0.96	0.006
AL162511.1	0.82	0.72	0.95	0.006
FCER1A	0.86	0.77	0.96	0.007
CYP24A1	1.1	1.03	1.18	0.008
DUSP5	1.21	1.05	1.4	0.008
VSIG2	0.89	0.82	0.97	0.008
SERPINE1	1.15	1.03	1.28	0.009
PLA2G1B	0.88	0.79	0.97	0.011
GPR87	1.11	1.02	1.21	0.013
MT2A	1.15	1.03	1.29	0.013
GFPT2	1.25	1.05	1.49	0.014
CD207	0.89	0.81	0.98	0.016
KLK11	0.9	0.83	0.98	0.017
MS4A15	0.89	0.81	0.98	0.017
MT1A	1.14	1.02	1.26	0.017
TDRD10	0.83	0.71	0.97	0.023
CLMP	1.18	1.02	1.36	0.024
LRRK2.DT	0.86	0.75	0.98	0.025
CDA	1.09	1.01	1.18	0.029
CD1A	0.89	0.8	0.99	0.03
CAPN13	0.9	0.81	0.99	0.034
PGC	0.95	0.91	1	0.034
SCGB1A1	0.95	0.91	1	0.035
DCBLD2	1.14	1.01	1.29	0.039
CXCL5	1.1	1	1.2	0.04
AC091849.2	0.89	0.8	1	0.047
PI3	1.08	1	1.16	0.052
MFSD6L	1.14	0.99	1.3	0.064
FGFBP1	1.08	0.99	1.17	0.067
HP	0.93	0.86	1.01	0.069
PCP4	0.93	0.86	1.01	0.077
RGS2	1.12	0.98	1.27	0.086
NR4A2	1.11	0.98	1.25	0.094
GSTA1	0.95	0.88	1.02	0.127
G0S2	1.08	0.97	1.19	0.148
HSPA6	1.1	0.96	1.25	0.158
AREG	1.05	0.98	1.14	0.166
MET	1.06	0.97	1.17	0.174
FOSB	0.95	0.87	1.03	0.187
ORM2	0.95	0.87	1.03	0.216
SNCG	1.05	0.97	1.14	0.261
CDH3	1.06	0.96	1.16	0.262
CSF2	0.92	0.78	1.07	0.268
MT1L	1.06	0.95	1.19	0.284
MT1M	1.07	0.94	1.22	0.286
PLAU	1.05	0.96	1.15	0.294
SNORA73B	0.94	0.84	1.06	0.31
SCUBE2	0.93	0.8	1.07	0.317
PTN	0.95	0.84	1.06	0.362
HAS2	1.09	0.9	1.31	0.381
RN7SK	0.97	0.89	1.05	0.404
EDN2	1.05	0.93	1.17	0.442
KLHDC7B	0.95	0.8	1.12	0.507
MSMB	0.98	0.93	1.04	0.522
SLC2A3	1.04	0.92	1.18	0.525
RN7SL4P	0.96	0.84	1.11	0.579
OR2I1P	1.03	0.93	1.13	0.627
H19	1.01	0.95	1.08	0.67
APOH	0.98	0.89	1.08	0.674
S100A8	1.02	0.94	1.1	0.678
SLPI	0.99	0.92	1.06	0.678
NR4A3	0.97	0.84	1.13	0.688
IL6	0.98	0.87	1.1	0.747
NR4A1	0.98	0.88	1.09	0.748
ATF3	0.99	0.87	1.12	0.819
BPIFA1	1	0.96	1.05	0.854
AGT	1	0.92	1.1	0.961
RARRES1	1	0.9	1.12	0.999
